# Supplementary material for: The Cholesterol-Modulating Effect of the New Herbal Medicinal Recipe from Yellow Vine (Coscinium fenestratum (Goetgh.)), Ginger (Zingiber officinale Roscoe.), and Safflower (Carthamus tinctorius L.) on Suppressing PCSK9 Expression to Upregulate LDLR Expression in HepG2 Cells
Source: Plants (Basel). 2022 Jul 13;11(14):1835. doi: 10.3390/plants11141835 (PMC9318486; doi:10.3390/plants11141835)
Supplement: Supplementary file 1 [file plants-11-01835-s001.zip]

Archive with 1 entries (1 files):
- plants-1802126-supplementary.pdf
